# Supplementary material for: Early Introduction of Power Mobility Devices for Children with Fukuyama Congenital Muscular Dystrophy and Its Psychological Impact on Caregivers: A Case Report
Source: Pediatr Rep. 2023 Jul 5;15(3):403–13. doi: 10.3390/pediatric15030037 (PMC10366897; doi:10.3390/pediatric15030037)
Supplement: Supplementary file 1 [file pediatrrep-15-00037-s001.zip]

Archive with 1 entries (1 files):
- pediatrrep-2373017-supplementary.xlsx
