# Supplementary material for: Early Introduction of Power Mobility Devices for Children with Fukuyama Congenital Muscular Dystrophy and Its Psychological Impact on Caregivers: A Case Report
Source: Pediatr Rep. 2023 Jul 5;15(3):403–13. doi: 10.3390/pediatric15030037 (PMC10366897; doi:10.3390/pediatric15030037)
Supplement: Supplementary file 1 [file pediatrrep-15-00037-s001.zip › pediatrrep-2373017-supplementary.xlsx]

## Sheet: Table3
Table S1. Analysis results using an interview guide and SCAT in semi-structured interviews
	text	<1>Notable words in the tex	<2>Rephrasing words in the text	<3>> Outlines of extra-textuality that would explain the left attention	<4>Themes and compositional concepts (before, after, and in the context of the whole)
(1) What expected from the introduction of PMD	My child had a muscular disease called Fukuyama muscular dystrophy, which was diagnosed when she was three months old, and we found out that something was wrong when she went to pediatric hospital. We were groping around, and it was the first time for us, so we didn't know what to expect. We were groping our way through it all, and it was the first time for us, so we didn't know what to expect, b…	Just strange at the 3 month checkup. I was told by my regular checkup doctor that I had a problem, and it turned out that I had a problem/ I'm still trying to figure it out/ I'm connected with people all over the country who have the same problem/ I can't afford to buy it on my own/ I found out about Babyloco, and I've been trying to find a way to get it. If I could provide information on the cur…	Developmental problems have been pointed out/ diagnosed at a specialized institution. Groping in the dark/first-time anxiety about the child's future/not enough information/not enough information/national connections with people with the same symptoms/networking at patient meetings/found out about Babyloco at patient meetings and felt the need/purchased at own expense/selfpaid/not covered by insu…	Explanation of how the child's disability was identified/ Refugee of information on intractable diseases/ Refugee of medical information/ Empirical knowledge sharing/ Existence of equipment obtained from information on gaps/ Unapproved equipment/ Chance encounter and hope/ Willingness to work together in a two-way collaboration/ Acceptance of research subject	Explanation of how the disability was discovered/ Diagnosis of intractable disease and budding anxiety about the future/ Emergence of the barrier of information refugees/ Encounter with unapproved devices guided by empirical knowledge/ Willingness to work together in an interactive manner
(2) Handling of equipment	I had the battery changed once, but I didn't think that the battery would be damaged so much if I didn't have knowledge about it, and also, at the beginning, I had to add more footholds and lift her legs. I had to add some bulk to the footholds and other places in the beginning, and I had to raise her legs and so on, so it was very difficult to adjust those places at first. Now that they have don…	There was a time when I had to have the battery changed / Without knowledge / I never thought that such a battery would fail / In the beginning, I had to add a little bit of bulk to that foothold / and that place now, and lift the legs and so on / It was very difficult to adjust at first / In what posture to make the rider / How to lift the legs and so on / How to make it easy to ride / I was try…	Battery replacement / knowledge of equipment construction required I didn't knowthe /battery would run out. / Difficulty in adjusting scaffolding / fine tuning / manual posture adjustment	Insufficient knowledge of equipment/specialized knowledge/adjustment to growth process/adjustment through trial and error	Accumulation of collaborative work with experts/ Difficulty in adjusting equipment through trial and error/ Awareness of need for expertise/ Sustainability of collaborative work
(3) Driving skills of the child	Ah, well, that's just the way it is. It's obvious, isn't it? I'm still in the middle of being surprised. I don't think I even knew what that lever was doing at the beginning, and I probably wasn't even interested in it in the first place, or even tried to touch it. I just sat there and felt like there was something there. I didn't even think I could operate it by herself. So before the nursing sc…	It's obvious./ I don't think she knew what she was doing/probably wasn't even interested in it in the first place/wasn't even trying to touch it. <Before nursing school, before introduction> She could move forward and backward little by little/ I didn't operate it by herself to go there/ I just felt like she was moving forward by touching the lever/ I didn't remember how fun it was/ I didn't know…	Change/improvement in driving skills/obvious/indifferent in the beginning <Before nursing school, before introduction> Practice operation with a teacher at a specialized institute/ Can move forward and backward little by little/ No intention to operate/ Dislike feelings about riding Babyloco/ Not enjoyable/ Semi-doubtful <After introducing it to nursing school> Surprise of parents/Improvement in …	Practice operation / indifferent to control levers <Before nursing school, before introduction> Lack of recognition of operating levers and interest in the equipment / aimless operation / negative feelings about the use of the equipment / hopes and doubts about the use of the equipment / objective point of view <After introducing it to nursing school> Progress in equipment operation (driving skil…	<Before nursing school, before introduction> Guidance to doubts about proficiency in equipment operation during the stagnant learning period. <After introducing it to nursing school> Surprise at the rapid growth of operating technology /Automation of active movement
(4) Stress in parents' lives	Well, stress, well, there is not much I can do about it, well, I don't really think about it like this, but I am really glad that we introduced it, because now I can play with my younger daughter more, and by being able to do it like this....... If I had been sitting like this, I wouldn't have been able to approach them and play with them. So, in that sense, I felt that we were able to create an …	I don't feel stressed/ I don't think about it much/ I'm glad we introduced it/ I play with my younger daughter more/ I couldn't approach her and play with her/ I have a good environment with my daughter and they get along well/ I don't feel stressed much I don't feel much stress / On the contrary, it's really a good thing to say (at sentence end) should I?	Stress is not a problem/ Advantages of Babyloco/ I have more time to play with my daughter/ I have more interaction with my daughter/ I have difficulty moving around by herself/ I have difficulty interacting with others by herself/ She have a good relationship with my daughter/ I don't feel stress/ I have nothing but good things to say about Babyloco	Positive aspects of the introduction of the device/change in relationship with younger sister/increased interest in the outside world /Input of external stimuli through interaction with surroundings / Active involvement in the surrounding environment / Proactive approach to mobility	Emergence of positive changes in relationships, etc./ emergence of active involvement in the surrounding environment
Theoretical description
Parents of children with congenital disabilities may expect that the introduction of equipment will provide practice for future mobility and that the child will gain mobility experience on her own. Immediately after the introduction of the equipment, we sometimes feel that the children do not understand the situation when they ride on the unknown equipment, and we sometimes feel that there is no …
